# Supplementary material for: Effect of Nano-CSH and sodium sulfate on strength and durability of non-steam-curing high volume fly ash concrete
Source: PLoS One. 2025 Jul 10;20(7):e0326140. doi: 10.1371/journal.pone.0326140 (PMC12244482; doi:10.1371/journal.pone.0326140)
Supplement: S1 Data — (XLS) [file pone.0326140.s001.xls]

## Sheet: Sheet1
	Compressive strength	标准差		标准差		标准差		标准差		标准差		标准差		标准差		标准差		标准差		标准差		标准差		标准差
	MPa
	Blank		CSH-0.2		CSH-0.6		CSH-1.0		CSH-1.4		SS-0.2		SS-0.6		SS-1.0		SS-1.4		NCSH-SS-0.4		NCSH-SS-0.8		NCSH-SS-1.2
8h	2.5	0.08165	3	0.141421	7.1	0.3457	7.4	1.12531	8.8	1.32667	1	1.98037	2.7	1.11461	3.63333	1.71218	2.56667	1.40069	8	1.21477	8.7	1.31146	10.3	0.47258
12h	8	0.1633	9.2	0.355903	10.4	1.8923	15.8	0.90113	16.2	0.95869	6.86667	0.9974	9.73333	0.73265	12.9	1.23161	12.3667	1.87192	11.8667	1.09523	16.5333	1.26791	17.8667	1.93954
1d	18.6	0.92736	20.7	0.748331	21.2	2.0068	24.4	2.00667	22.3	2.14199	18.5667	1.42226	19.2667	1.40859	21.5	1.19203	19.2667	1.77549	21.7	1.45832	25.6	1.71628	26.2	0.63509
3d	26.2	1.47196	30.6	0.778888	34.6	1.3025	34.6	0.61101	31.8	1.65025	31.5333	1.5019	30.2667	1.30051	27.2333	0.96564	27.3	1.92062	34.9	1.95127	35.8667	1.13854	36.7	1.98578
7d	39.7	1.96469	41.8	1.00333	42.5	0.6789	43.4	1.4173	41.9	1.87172	39.7	1.79405	35.5	1.97315	33.6	1.96554	31.9333	1.27431	41.2667	1.45832	42.5333	1.38522	41.7	1.72143
28d	48	1.60831	49.3	1.89912	50.1	1.7728	53.1	1.26596	51.2	1.68753	45.8667	2.08956	43.8667	2.07463	42.6	0.85594	39.1333	1.86566	49.5	1.01582	52.2	0.61613	48.6	1.90887
	平均值（有效强度）	标准差
blank				均值	标准差		CSH-0.2				均值	标准差		CSH-0.6				均值	标准差
1	2.4	2.5	2.6	2.5	0.0816497		1	3.1	3.1	2.8	3	0.141421		1	6.7	7.1	7.5	7.1	0.3457
2	8	8.2	7.8	8	0.163299		2	8.9	9	9.7	9.2	0.355903		2	8.1	10.4	12.7	10.4	1.8856
3	19.1	17.3	19.4	18.6	0.927362		3	19.9	20.5	21.7	20.7	0.748331		3	18.8	21.2	23.7	21.2	2.0033
4	27.7	24.2	26.7	26.2	1.47196		4	31.1	31.2	29.5	30.6	0.778888		4	33	34.5	36.3	34.6	1.302
5	42.2	37.4	39.5	39.7	1.96469		5	40.9	41.3	43.2	41.8	1.00333		5	41.8	42.4	43.3	42.5	0.6789
6	46.4	47.4	50.2	48	1.60831		6	51.4	46.8	49.7	49.3	1.89912		6	48	49.9	52.4	50.1	1.732
CSH-1.0				均值	标准差		CSH-1.4				均值	标准差		SS-0.2				均值	标准差
1	6.05	7.35	8.8	7.4	1.118		1	7	8.5	10.9	8.8	1.3267		1	0.8	1	1.2	1	0.2
2	14.6	15.7	17.1	15.8	0.901		2	15	16.1	17.4	16.2	0.9586		2	5.7	6.8	8.1	6.86667	0.9974
3	21.9	24.4	26.9	24.4	2.0067		3	19.6	22	25.3	22.3	2.142		3	17.2	19.8	18.7	18.5667	1.3051
4	34	34.5	35.3	34.6	0.6509		4	29.8	31.5	34.1	31.8	1.6502		4	29.8	32.7	32.1	31.5333	1.5308
5	41.5	43.2	45.5	43.4	1.6583		5	39.6	41.5	44.6	41.9	1.843		5	37.6	40.4	41.1	39.7	1.852
6	51.6	53.1	54.6	53.1	1.2649		6	49.1	51	53.5	51.2	1.6875		6	43.6	46.4	47.6	45.8667	2.0526
SS-0.6				均值	标准差		SS-1.0				均值	标准差		SS-1.4				均值	标准差
1	1.5	2.9	3.7	2.7	1.1136		1	1.5	3.6	5.8	3.63333	1.7122		1	1	2.5	4.2	2.56667	1.4007
2	9.2	9.4	10.6	9.73333	0.7572		2	11.3	12.8	14.6	12.9	1.2316		2	10.6	12.1	14.4	12.3667	1.9746
3	17.6	20.4	19.8	19.2667	1.4742		3	20	21.4	23.1	21.5	1.192		3	17.2	19.8	20.8	19.2667	1.8588
4	28.9	30.2	31.7	30.2667	1.30051		4	26	27.2	28.5	27.2333	0.9656		4	25	29	27.9	27.3	2.0664
5	33.8	35.2	37.5	35.5	1.8682		5	31.3	33.4	36.1	33.6	1.987		5	30.5	32.5	32.8	31.9333	1.251
6	41.8	44	45.8	43.8667	2.0074		6	41.5	42.5	43.8	42.6	0.8559		6	37	40	40.4	39.1333	1.8588
NCSH-SS-0.4				均值	标准差		NCSH-SS-0.8				均值	标准差		NCSH-SS-1.2				均值	标准差
1	6.6	8.4	9	8	1.249		1	7.2	8.9	10	8.7	1.4107		1	9.8	10.4	10.7	10.3	0.4583
2	10.6	12.4	12.6	11.8667	1.1199		2	15.2	16.8	17.6	16.5333	1.2166		2	15.8	18.8	19.1	17.8667	1.8248
3	20.1	22.4	22.6	21.7	1.42		3	23.8	26.2	26.8	25.6	1.6124		3	25.5	26.5	26.6	26.2	0.6083
4	32.5	35.5	36.7	34.9	2.1633		4	34.5	36.6	36.5	35.8667	1.1659		4	34.5	37.5	38.1	36.7	1.9287
5	39.8	42.2	41.8	41.2667	1.3191		5	41	43	43.5	42.5333	1.3229		5	39.5	42.5	43.1	41.7	1.9287
6	48.4	49.6	50.5	49.5	1.0536		6	51.5	52.5	52.6	52.2	0.6083		6	46.5	49.5	49.8	48.6	1.8248
