# Supplementary material for: Effect of Nano-CSH and sodium sulfate on strength and durability of non-steam-curing high volume fly ash concrete
Source: PLoS One. 2025 Jul 10;20(7):e0326140. doi: 10.1371/journal.pone.0326140 (PMC12244482; doi:10.1371/journal.pone.0326140)
Supplement: S2 Data — (XLS) [file pone.0326140.s002.xls]

## Sheet: Sheet1
	未掺				NCSH			掺SS
		Ts	TG		Ts	值		Ts	值
		[°C]			[°C]	[%]		[°C]	[%]
		35.133	100.318		34.851	100.319		34.797	100.332
		35.483	100.307		35.2	100.303		35.133	100.321
		36.237	100.313		35.954	100.304		35.885	100.323
		37.116	100.337		36.83	100.324		36.771	100.347
		38.041	100.349		37.764	100.333		37.69	100.36
		39.014	100.351		38.706	100.332		38.651	100.362
		39.97	100.346		39.659	100.322		39.607	100.358
		40.937	100.342		40.61	100.312		40.573	100.354
		41.908	100.34		41.575	100.304		41.541	100.351
		42.867	100.337		42.537	100.295		42.504	100.346
		43.829	100.333		43.499	100.288		43.466	100.341
		44.783	100.329		44.462	100.279		44.445	100.336
		45.765	100.321		45.42	100.268		45.403	100.329
		46.72	100.313		46.397	100.256		46.372	100.321
		47.687	100.304		47.354	100.241		47.328	100.312
		48.671	100.295		48.312	100.227		48.303	100.302
		49.63	100.288		49.278	100.211		49.269	100.292
		50.6	100.279		50.244	100.196		50.227	100.281
		51.559	100.27		51.214	100.181		51.198	100.271
		52.53	100.261		52.167	100.165		52.157	100.262
		53.501	100.252		53.136	100.15		53.128	100.253
		54.45	100.244		54.103	100.133		54.101	100.244
		55.425	100.233		55.045	100.116		55.051	100.236
		56.391	100.224		56.024	100.099		56.022	100.224
		57.347	100.213		56.979	100.084		56.985	100.212
		58.3	100.203		57.957	100.067		57.948	100.203
		59.276	100.194		58.92	100.05		58.914	100.193
		60.238	100.186		59.873	100.034		59.873	100.182
		61.195	100.177		60.829	100.017		60.824	100.171
		62.157	100.166		61.796	100		61.791	100.161
		63.125	100.156		62.741	99.9841		62.746	100.151
		64.085	100.147		63.719	99.9678		63.712	100.14
		65.038	100.138		64.677	99.951		64.659	100.129
		66.009	100.129		65.634	99.9323		65.622	100.118
		66.962	100.118		66.592	99.9145		66.587	100.107
		67.915	100.109		67.555	99.8975		67.538	100.097
		68.875	100.098		68.511	99.8809		68.503	100.086
		69.832	100.088		69.47	99.8619		69.46	100.075
		70.799	100.078		70.427	99.8462		70.417	100.063
		71.75	100.069		71.396	99.8293		71.379	100.05
		72.716	100.058		72.347	99.8111		72.336	100.037
		73.681	100.047		73.312	99.7932		73.296	100.025
		74.641	100.037		74.281	99.7737		74.246	100.012
		75.598	100.025		75.238	99.7547		75.218	99.9994
		76.551	100.013		76.196	99.7361		76.185	99.9842
		77.519	100.002		77.142	99.7167		77.143	99.9682
		78.476	99.9898		78.106	99.6963		78.106	99.9522
		79.434	99.976		79.066	99.6754		79.056	99.9367
		80.396	99.9624		80.031	99.6516		80.016	99.9199
		81.355	99.9488		80.992	99.6277		80.979	99.9027
		82.316	99.9347		81.94	99.6033		81.929	99.886
		83.282	99.9198		82.903	99.5769		82.897	99.87
		84.236	99.9048		83.859	99.5499		83.849	99.8505
		85.206	99.8887		84.826	99.5223		84.813	99.8335
		86.159	99.8718		85.788	99.4913		85.783	99.8146
		87.128	99.854		86.743	99.4579		86.745	99.7948
		88.098	99.8364		87.714	99.4246		87.705	99.7761
		89.063	99.8194		88.657	99.3889		88.669	99.758
		90.029	99.8027		89.626	99.3539		89.634	99.7396
		90.993	99.7877		90.587	99.3176		90.612	99.7205
		91.966	99.7696		91.545	99.2787		91.567	99.6995
		92.932	99.7543		92.518	99.2399		92.536	99.6825
		93.894	99.738		93.483	99.1986		93.5	99.6646
		94.855	99.7192		94.445	99.1578		94.466	99.646
		95.832	99.7034		95.413	99.1176		95.44	99.6278
		96.804	99.6871		96.366	99.0762		96.406	99.6096
		97.773	99.6712		97.336	99.0352		97.374	99.5918
		98.75	99.6556		98.315	98.9958		98.34	99.5736
		99.726	99.6384		99.276	98.9569		99.317	99.5537
		100.682	99.6222		100.246	98.9187		100.296	99.5377
		101.648	99.6069		101.219	98.8817		101.258	99.5211
		102.616	99.5895		102.188	98.8454		102.227	99.5033
		103.594	99.573		103.164	98.8104		103.199	99.4858
		104.551	99.5582		104.135	98.7777		104.173	99.4691
		105.536	99.5417		105.111	98.7461		105.154	99.4515
		106.499	99.525		106.088	98.7142		106.12	99.4325
		107.479	99.509		107.059	98.6825		107.101	99.4149
		108.447	99.4936		108.038	98.6516		108.07	99.398
		109.422	99.4763		109.005	98.6211		109.038	99.3809
		110.397	99.4593		109.983	98.591		110.01	99.3636
		111.366	99.4448		110.964	98.5617		110.989	99.3474
		112.343	99.4299		111.931	98.5339		111.976	99.3315
		113.313	99.4142		112.903	98.5041		112.938	99.3128
		114.292	99.3967		113.889	98.4738		113.929	99.2967
		115.273	99.3801		114.864	98.4455		114.898	99.2801
		116.248	99.3652		115.846	98.417		115.876	99.2642
		117.22	99.3491		116.827	98.3878		116.856	99.2475
		118.196	99.3349		117.798	98.359		117.842	99.2314
		119.171	99.3188		118.778	98.3298		118.819	99.215
		120.156	99.3024		119.763	98.3012		119.8	99.1975
		121.143	99.2866		120.734	98.2739		120.776	99.1819
		122.117	99.2701		121.727	98.2466		121.749	99.1665
		123.083	99.2545		122.707	98.2188		122.73	99.149
		124.062	99.2393		123.685	98.19		123.71	99.1333
		125.047	99.2224		124.678	98.1621		124.685	99.1181
		126.018	99.2082		125.66	98.1336		125.659	99.1023
		127.001	99.1926		126.643	98.1054		126.635	99.0868
		127.982	99.1783		127.62	98.0765		127.615	99.0723
		128.96	99.1645		128.609	98.0479		128.595	99.0571
		129.945	99.15		129.599	98.0193		129.587	99.043
		130.925	99.1364		130.582	97.9904		130.57	99.0292
		131.906	99.126		131.563	97.9626		131.549	99.0168
		132.887	99.1119		132.541	97.9342		132.537	99.0025
		133.883	99.0973		133.52	97.9049		133.52	98.9878
		134.868	99.0834		134.507	97.8766		134.516	98.9751
		135.847	99.0708		135.495	97.8484		135.489	98.963
		136.834	99.0575		136.476	97.8205		136.484	98.9501
		137.818	99.0449		137.457	97.7928		137.468	98.9378
		138.805	99.0331		138.448	97.7657		138.449	98.9255
		139.79	99.0205		139.431	97.7378		139.429	98.9125
		140.772	99.0081		140.412	97.7112		140.423	98.9016
		141.765	98.9962		141.4	97.6851		141.406	98.8905
		142.751	98.9849		142.386	97.6598		142.392	98.8786
		143.742	98.9729		143.383	97.6344		143.375	98.8668
		144.726	98.9622		144.365	97.6095		144.369	98.8562
		145.708	98.952		145.353	97.585		145.357	98.8454
		146.699	98.9416		146.337	97.561		146.345	98.8346
		147.688	98.9314		147.333	97.538		147.329	98.8243
		148.683	98.9197		148.317	97.5158		148.32	98.8134
		149.669	98.9081		149.311	97.4935		149.306	98.8021
		150.658	98.8974		150.299	97.4712		150.295	98.7921
		151.654	98.8875		151.291	97.4498		151.283	98.7826
		152.637	98.8791		152.28	97.4282		152.271	98.7731
		153.625	98.8716		153.28	97.4086		153.259	98.7656
		154.613	98.8617		154.272	97.3892		154.252	98.7558
		155.605	98.8502		155.269	97.3682		155.246	98.7449
		156.588	98.8394		156.253	97.3486		156.247	98.7358
		157.58	98.8307		157.246	97.3295		157.227	98.7261
		158.573	98.8209		158.247	97.3075		158.208	98.7167
		159.57	98.8131		159.246	97.2886		159.206	98.7099
		160.559	98.8048		160.236	97.2709		160.2	98.7012
		161.547	98.7964		161.218	97.2526		161.2	98.6924
		162.541	98.7868		162.213	97.2368		162.187	98.6854
		163.537	98.7789		163.207	97.219		163.181	98.6764
		164.526	98.77		164.21	97.2001		164.172	98.6668
		165.519	98.7613		165.197	97.1816		165.166	98.6574
		166.513	98.7542		166.191	97.1676		166.157	98.6501
		167.506	98.7475		167.185	97.1541		167.155	98.6436
		168.493	98.7384		168.183	97.1373		168.146	98.6373
		169.484	98.7301		169.182	97.1227		169.136	98.6306
		170.482	98.7234		170.168	97.1063		170.135	98.6227
		171.483	98.7154		171.17	97.0911		171.129	98.6158
		172.469	98.7079		172.164	97.0777		172.125	98.6083
		173.47	98.7012		173.171	97.0634		173.12	98.5998
		174.466	98.6918		174.178	97.0493		174.119	98.5938
		175.462	98.6864		175.195	97.0372		175.116	98.5857
		176.452	98.6786		176.202	97.022		176.105	98.5789
		177.447	98.6711		177.21	97.008		177.105	98.5717
		178.444	98.6635		178.225	96.9945		178.106	98.5646
		179.427	98.6557		179.233	96.9798		179.1	98.5574
		180.427	98.6493		180.237	96.9656		180.093	98.55
		181.433	98.6435		181.246	96.9529		181.085	98.5429
		182.418	98.6367		182.251	96.9402		182.08	98.5379
		183.411	98.6288		183.256	96.9275		183.077	98.5312
		184.414	98.6206		184.257	96.915		184.078	98.5231
		185.413	98.6136		185.254	96.9018		185.078	98.5166
		186.4	98.6065		186.248	96.8868		186.064	98.5087
		187.393	98.5993		187.236	96.873		187.064	98.5002
		188.399	98.5945		188.228	96.8616		188.057	98.496
		189.388	98.5881		189.217	96.85		189.06	98.4907
		190.382	98.5811		190.204	96.8392		190.052	98.4845
		191.392	98.5736		191.199	96.8277		191.05	98.4782
		192.381	98.566		192.189	96.8168		192.044	98.4717
		193.381	98.5597		193.183	96.804		193.038	98.4643
		194.368	98.5541		194.169	96.7922		194.032	98.4593
		195.373	98.548		195.16	96.7823		195.035	98.4522
		196.365	98.5412		196.159	96.7708		196.03	98.4461
		197.364	98.5331		197.158	96.7589		197.021	98.4394
		198.361	98.5274		198.148	96.7463		198.019	98.4352
		199.358	98.5204		199.145	96.736		199.012	98.4286
		200.357	98.5154		200.147	96.7258		200.009	98.4209
		201.349	98.5082		201.131	96.7145		201.019	98.4143
		202.346	98.5023		202.132	96.7049		202.004	98.4094
		203.347	98.4964		203.13	96.6945		203.005	98.4028
		204.338	98.4907		204.132	96.6854		203.999	98.3961
		205.335	98.483		205.118	96.6744		204.993	98.3908
		206.338	98.4775		206.116	96.6643		205.992	98.3866
		207.325	98.4715		207.108	96.6539		206.989	98.3799
		208.327	98.4657		208.113	96.643		207.989	98.3755
		209.333	98.4598		209.099	96.6329		208.997	98.3686
		210.334	98.454		210.099	96.6241		209.989	98.3603
		211.326	98.4468		211.098	96.614		210.987	98.3545
		212.331	98.4408		212.09	96.6031		211.98	98.3502
		213.32	98.4343		213.097	96.5922		212.988	98.3438
		214.319	98.4289		214.087	96.5831		213.983	98.3387
		215.313	98.4225		215.086	96.5723		214.977	98.3326
		216.317	98.4185		216.091	96.5624		215.976	98.3268
		217.315	98.4145		217.079	96.5533		216.982	98.3229
		218.312	98.4078		218.078	96.5452		217.977	98.3163
		219.304	98.4007		219.082	96.5351		218.972	98.3112
		220.314	98.3952		220.072	96.5253		219.968	98.3059
		221.31	98.3886		221.065	96.516		220.969	98.2993
		222.305	98.3846		222.065	96.5064		221.969	98.2921
		223.297	98.3793		223.069	96.4976		222.963	98.2883
		224.296	98.3738		224.067	96.4878		223.96	98.2828
		225.291	98.3672		225.065	96.4789		224.954	98.277
		226.304	98.3617		226.07	96.4699		225.961	98.2733
		227.306	98.355		227.062	96.4594		226.966	98.2669
		228.321	98.3511		228.056	96.4506		227.958	98.2609
		229.336	98.3444		229.063	96.4411		228.957	98.2542
		230.349	98.3399		230.059	96.4311		229.949	98.2495
		231.353	98.3354		231.055	96.4214		230.948	98.2449
		232.374	98.3288		232.054	96.412		231.947	98.2383
		233.371	98.323		233.046	96.4023		232.944	98.2342
		234.379	98.3176		234.042	96.3933		233.948	98.2281
		235.395	98.313		235.047	96.3843		234.941	98.2227
		236.403	98.3053		236.047	96.3748		235.944	98.2159
		237.408	98.2981		237.037	96.3642		236.946	98.2107
		238.422	98.2944		238.04	96.3553		237.94	98.2039
		239.427	98.2892		239.033	96.3466		238.941	98.1989
		240.426	98.282		240.043	96.3377		239.94	98.1927
		241.43	98.2759		241.043	96.3278		240.932	98.1875
		242.434	98.2721		242.041	96.3189		241.926	98.1831
		243.448	98.2659		243.041	96.3107		242.938	98.1773
		244.449	98.259		244.03	96.3011		243.933	98.173
		245.451	98.2534		245.039	96.2903		244.926	98.166
		246.45	98.2473		246.037	96.2817		245.924	98.1605
		247.45	98.2418		247.033	96.2732		246.922	98.1543
		248.457	98.2359		248.033	96.2633		247.928	98.1481
		249.452	98.2301		249.025	96.2537		248.92	98.1427
		250.458	98.2232		250.022	96.2449		249.917	98.1378
		251.466	98.2177		251.02	96.2358		250.918	98.1313
		252.471	98.2139		252.028	96.2273		251.912	98.1272
		253.461	98.2074		253.021	96.2189		252.918	98.1209
		254.466	98.2017		254.029	96.2101		253.918	98.1161
		255.463	98.1949		255.027	96.1993		254.909	98.1094
		256.476	98.1883		256.023	96.1899		255.91	98.1052
		257.47	98.183		257.016	96.181		256.909	98.0984
		258.47	98.1774		258.029	96.1721		257.905	98.0927
		259.473	98.1727		259.016	96.1637		258.904	98.087
		260.471	98.1668		260.017	96.1551		259.906	98.0824
		261.468	98.1605		261.008	96.1466		260.902	98.0754
		262.466	98.1519		262.015	96.1369		261.895	98.0712
		263.469	98.1477		263.006	96.1273		262.894	98.0664
		264.471	98.1426		264.007	96.118		263.893	98.0597
		265.471	98.1378		265.01	96.1098		264.891	98.0536
		266.466	98.1335		266.009	96.1004		265.894	98.0498
		267.47	98.1272		266.999	96.0923		266.885	98.0432
		268.466	98.1201		268.001	96.0834		267.889	98.0378
		269.468	98.1154		268.997	96.0732		268.892	98.031
		270.456	98.1093		270.001	96.0641		269.884	98.0267
		271.461	98.1035		270.995	96.0553		270.884	98.0201
		272.462	98.0975		271.994	96.0468		271.878	98.0157
		273.464	98.0923		272.989	96.038		272.878	98.0125
		274.456	98.0868		273.984	96.0302		273.876	98.0064
		275.453	98.0836		274.993	96.0221		274.873	97.9998
		276.456	98.0773		275.989	96.0131		275.873	97.9942
		277.455	98.0728		276.989	96.0032		276.883	97.9906
		278.455	98.0665		277.985	95.9955		277.869	97.9857
		279.449	98.0599		278.988	95.9871		278.872	97.9803
		280.455	98.0555		279.988	95.9792		279.87	97.977
		281.446	98.0522		280.985	95.9706		280.864	97.9706
		282.441	98.0468		281.984	95.9621		281.863	97.9658
		283.442	98.0415		282.983	95.9527		282.859	97.9594
		284.441	98.0366		283.977	95.944		283.86	97.9553
		285.445	98.0315		284.974	95.9353		284.855	97.9521
		286.438	98.0261		285.964	95.9259		285.848	97.9461
		287.438	98.0214		286.969	95.9178		286.843	97.9417
		288.416	98.0171		287.975	95.9099		287.844	97.9362
		289.406	98.0113		288.969	95.9006		288.839	97.931
		290.386	98.0058		289.961	95.8921		289.84	97.9275
		291.361	98.0001		290.965	95.8825		290.835	97.9228
		292.35	97.9973		291.957	95.8747		291.821	97.9174
		293.328	97.9925		292.953	95.8661		292.822	97.9142
		294.304	97.9875		293.953	95.858		293.822	97.9083
		295.289	97.9837		294.951	95.8495		294.825	97.9035
		296.281	97.9778		295.941	95.8404		295.814	97.9001
		297.265	97.974		296.932	95.8317		296.813	97.8935
		298.246	97.969		297.929	95.8227		297.8	97.8895
		299.235	97.9636		298.929	95.8138		298.806	97.8832
		300.219	97.96		299.929	95.8054		299.793	97.8788
		301.217	97.9544		300.921	95.7967		300.804	97.8758
		302.196	97.9508		301.92	95.7878		301.794	97.8699
		303.194	97.9481		302.914	95.7796		302.793	97.8656
		304.183	97.9429		303.917	95.7706		303.787	97.8624
		305.177	97.9377		304.907	95.7613		304.78	97.857
		306.168	97.9319		305.911	95.7525		305.775	97.8517
		307.154	97.9274		306.9	95.7434		306.771	97.8485
		308.141	97.9245		307.904	95.7344		307.763	97.8442
		309.148	97.9201		308.897	95.7264		308.764	97.8388
		310.141	97.9148		309.899	95.7176		309.764	97.8331
		311.132	97.9087		310.894	95.7089		310.753	97.8277
		312.128	97.9044		311.901	95.6996		311.759	97.8244
		313.119	97.9005		312.892	95.69		312.75	97.818
		314.111	97.8947		313.882	95.6809		313.749	97.8141
		315.109	97.8915		314.884	95.6716		314.749	97.8104
		316.106	97.8889		315.879	95.6631		315.742	97.8044
		317.093	97.8836		316.877	95.6545		316.739	97.8001
		318.092	97.8765		317.877	95.6446		317.741	97.7939
		319.082	97.8719		318.867	95.636		318.74	97.7903
		320.079	97.8689		319.865	95.6259		319.738	97.7838
		321.072	97.8631		320.86	95.617		320.737	97.7798
		322.071	97.8591		321.863	95.607		321.732	97.7761
		323.063	97.8561		322.857	95.5976		322.723	97.7706
		324.062	97.8503		323.855	95.5878		323.719	97.7654
		325.054	97.8435		324.852	95.5784		324.726	97.7599
		326.053	97.838		325.846	95.568		325.723	97.7553
		327.042	97.8323		326.837	95.5576		326.717	97.7493
		328.036	97.8287		327.839	95.5483		327.71	97.7432
		329.032	97.8234		328.84	95.539		328.709	97.7393
		330.037	97.8196		329.836	95.5294		329.702	97.7337
		331.025	97.816		330.833	95.52		330.706	97.7288
		332.02	97.8101		331.831	95.5094		331.706	97.7222
		333.021	97.8035		332.831	95.4992		332.697	97.7182
		334.018	97.7991		333.837	95.4899		333.698	97.7143
		335.015	97.7933		334.827	95.4803		334.684	97.7092
		336.017	97.79		335.83	95.4707		335.69	97.7049
		337.011	97.7843		336.827	95.4607		336.684	97.6992
		337.998	97.7796		337.831	95.45		337.683	97.6942
		338.999	97.7735		338.823	95.4391		338.68	97.6883
		339.994	97.7676		339.818	95.4285		339.68	97.6817
		341.001	97.7626		340.814	95.4196		340.676	97.6768
		341.988	97.7569		341.815	95.4094		341.67	97.671
		342.992	97.7516		342.811	95.3994		342.672	97.6676
		343.991	97.7464		343.804	95.389		343.67	97.6628
		344.987	97.7429		344.808	95.3798		344.667	97.656
		345.984	97.7375		345.793	95.3712		345.671	97.6505
		346.968	97.7321		346.798	95.3604		346.655	97.6464
		347.966	97.7267		347.789	95.3508		347.659	97.6401
		348.956	97.7228		348.791	95.342		348.654	97.6362
		349.951	97.7171		349.78	95.332		349.654	97.6302
		350.948	97.7135		350.781	95.3234		350.648	97.6269
		351.945	97.7075		351.773	95.315		351.64	97.6217
		352.928	97.7035		352.77	95.3061		352.644	97.6172
		353.93	97.6974		353.767	95.2964		353.636	97.611
		354.935	97.6948		354.764	95.289		354.631	97.6072
		355.932	97.6905		355.764	95.2792		355.63	97.6012
		356.923	97.6842		356.764	95.2712		356.63	97.5969
		357.91	97.6786		357.76	95.263		357.625	97.5943
		358.911	97.6755		358.749	95.2549		358.619	97.5906
		359.909	97.6701		359.748	95.2467		359.616	97.5851
		360.901	97.6659		360.751	95.2393		360.61	97.5817
		361.896	97.6619		361.739	95.2315		361.606	97.577
		362.888	97.6572		362.737	95.2238		362.596	97.5722
		363.891	97.6525		363.724	95.2164		363.601	97.5684
		364.89	97.6479		364.726	95.208		364.593	97.5628
		365.879	97.645		365.726	95.2018		365.583	97.5595
		366.871	97.6391		366.728	95.1946		366.579	97.5539
		367.875	97.6353		367.733	95.1867		367.57	97.55
		368.869	97.6314		368.742	95.1811		368.576	97.5473
		369.861	97.6263		369.757	95.1743		369.577	97.5437
		370.863	97.6238		370.758	95.1672		370.571	97.5381
		371.856	97.6189		371.754	95.1596		371.561	97.5344
		372.851	97.6133		372.742	95.1511		372.552	97.5289
		373.847	97.6099		373.728	95.143		373.55	97.5244
		374.839	97.6051		374.73	95.1376		374.544	97.5204
		375.84	97.6012		375.719	95.1304		375.55	97.5152
		376.831	97.5955		376.705	95.1214		376.539	97.512
		377.836	97.5925		377.7	95.1159		377.533	97.5088
		378.832	97.5877		378.689	95.1085		378.526	97.5029
		379.822	97.5834		379.68	95.1016		379.52	97.4983
		380.822	97.5805		380.68	95.0947		380.514	97.4928
		381.813	97.5757		381.668	95.0877		381.518	97.4899
		382.805	97.571		382.663	95.0809		382.513	97.4872
		383.804	97.5672		383.657	95.0744		383.506	97.4829
		384.801	97.5621		384.643	95.0683		384.497	97.4781
		385.787	97.5596		385.638	95.0615		385.495	97.475
		386.781	97.5544		386.63	95.0553		386.482	97.469
		387.776	97.5503		387.628	95.0497		387.483	97.4654
		388.773	97.5474		388.627	95.0428		388.474	97.4597
		389.768	97.5419		389.615	95.0356		389.477	97.4554
		390.756	97.5381		390.604	95.0287		390.468	97.4497
		391.759	97.5324		391.602	95.0222		391.455	97.4461
		392.739	97.5293		392.589	95.0153		392.452	97.4439
		393.745	97.526		393.593	95.0079		393.446	97.4412
		394.74	97.5207		394.587	95.0034		394.445	97.4356
		395.729	97.5167		395.58	94.9972		395.432	97.4286
		396.725	97.5116		396.568	94.9896		396.429	97.4252
		397.713	97.5086		397.562	94.9836		397.418	97.4218
		398.712	97.5032		398.559	94.9787		398.414	97.4163
		399.706	97.4992		399.548	94.9707		399.402	97.4125
		400.696	97.4972		400.548	94.965		400.399	97.4081
		401.693	97.4916		401.538	94.9586		401.395	97.4029
		402.685	97.4878		402.539	94.9519		402.382	97.399
		403.683	97.4819		403.521	94.9451		403.376	97.3931
		404.668	97.478		404.519	94.9382		404.37	97.3872
		405.658	97.4724		405.51	94.9307		405.365	97.3814
		406.658	97.4696		406.501	94.9238		406.359	97.3769
		407.648	97.4641		407.501	94.9163		407.353	97.3709
		408.635	97.4605		408.489	94.9093		408.344	97.3664
		409.645	97.4548		409.483	94.9007		409.335	97.3597
		410.624	97.4513		410.471	94.8914		410.332	97.3526
		411.622	97.4456		411.454	94.8815		411.318	97.3445
		412.616	97.4421		412.441	94.8725		412.318	97.3367
		413.6	97.4363		413.441	94.8615		413.299	97.3271
		414.595	97.4337		414.435	94.8499		414.295	97.3173
		415.586	97.427		415.418	94.8384		415.29	97.3057
		416.58	97.4213		416.412	94.8221		416.272	97.2922
		417.57	97.4165		417.392	94.8049		417.263	97.2756
		418.577	97.4092		418.386	94.7859		418.249	97.2603
		419.56	97.4013		419.363	94.7621		419.244	97.2405
		420.556	97.3941		420.354	94.7374		420.23	97.2203
		421.547	97.3862		421.341	94.7093		421.219	97.1988
		422.532	97.3765		422.319	94.6789		422.197	97.1746
		423.52	97.3648		423.299	94.6452		423.184	97.1476
		424.51	97.3527		424.275	94.6068		424.178	97.1186
		425.498	97.3354		425.255	94.5647		425.158	97.0869
		426.475	97.318		426.237	94.5203		426.143	97.0542
		427.473	97.2994		427.214	94.4724		427.131	97.0197
		428.454	97.2775		428.192	94.4217		428.114	96.9829
		429.435	97.2533		429.17	94.3676		429.102	96.9453
		430.419	97.2262		430.145	94.3117		430.087	96.9054
		431.405	97.1975		431.126	94.252		431.069	96.8635
		432.388	97.1674		432.108	94.1895		432.053	96.8213
		433.371	97.1342		433.088	94.1262		433.043	96.7804
		434.356	97.1001		434.061	94.0599		434.027	96.739
		435.342	97.0653		435.046	93.9927		435.019	96.6991
		436.327	97.0297		436.026	93.9233		436.014	96.6604
		437.312	96.9935		437.008	93.8535		437.012	96.6245
		438.302	96.9577		437.996	93.7815		438.003	96.5904
		439.293	96.9217		438.977	93.7096		439.001	96.5592
		440.282	96.8867		439.964	93.6373		440	96.5332
		441.285	96.8547		440.954	93.5667		441.002	96.5116
		442.284	96.8256		441.945	93.4983		442.014	96.4952
		443.274	96.8008		442.943	93.4335		443.023	96.4832
		444.281	96.7777		443.941	93.3739		444.027	96.4732
		445.287	96.7607		444.948	93.3197		445.03	96.4664
		446.293	96.7458		445.96	93.2719		446.031	96.4602
		447.292	96.7349		446.98	93.2334		447.03	96.4548
		448.3	96.7252		448	93.2035		448.031	96.45
		449.296	96.7191		449.022	93.1812		449.029	96.4479
		450.304	96.7141		450.034	93.166		450.027	96.4456
		451.3	96.7087		451.042	93.1548		451.021	96.441
		452.305	96.7062		452.055	93.1455		452.017	96.4375
		453.299	96.7013		453.064	93.1368		453.014	96.4347
		454.295	96.6977		454.08	93.1295		454.016	96.4329
		455.293	96.6949		455.08	93.123		455.007	96.4303
		456.292	96.6932		456.08	93.1165		456.008	96.4284
		457.286	96.6906		457.081	93.1107		457.001	96.4258
		458.284	96.6888		458.087	93.1066		457.992	96.4226
		459.295	96.6864		459.073	93.1015		458.988	96.4172
		460.305	96.6816		460.089	93.0963		459.987	96.415
		461.323	96.6784		461.081	93.0902		460.984	96.413
		462.336	96.6761		462.078	93.0861		461.975	96.4107
		463.348	96.6745		463.073	93.0813		462.969	96.409
		464.356	96.672		464.073	93.0776		463.964	96.4064
		465.368	96.6703		465.08	93.0728		464.956	96.4047
		466.367	96.6679		466.069	93.0681		465.951	96.4022
		467.375	96.6662		467.065	93.0637		466.944	96.4002
		468.378	96.6638		468.06	93.0608		467.939	96.3943
		469.38	96.6621		469.057	93.0577		468.938	96.3911
		470.383	96.6603		470.058	93.0531		469.926	96.3892
		471.384	96.6581		471.043	93.0488		470.916	96.3869
		472.384	96.6558		472.044	93.0441		471.914	96.3845
		473.386	96.6536		473.04	93.0409		472.904	96.3822
		474.388	96.6522		474.034	93.0359		473.896	96.3807
		475.383	96.6496		475.032	93.0325		474.896	96.378
		476.384	96.6482		476.022	93.031		475.893	96.3765
		477.384	96.6459		477.018	93.0266		476.886	96.3742
		478.377	96.6442		478.011	93.0231		477.873	96.3723
		479.381	96.6422		479.013	93.0208		478.873	96.3702
		480.373	96.64		480.006	93.016		479.865	96.3679
		481.364	96.6384		480.997	93.0127		480.861	96.3663
		482.36	96.6359		481.996	93.0093		481.855	96.3638
		483.362	96.6344		482.989	93.0045		482.85	96.3622
		484.358	96.6319		483.98	93.0011		483.844	96.3596
		485.345	96.6304		484.974	92.9996		484.836	96.3561
		486.337	96.6283		485.968	92.9974		485.833	96.3519
		487.335	96.6263		486.965	92.9927		486.821	96.3495
		488.331	96.6248		487.957	92.9899		487.813	96.3479
		489.33	96.6226		488.959	92.9856		488.811	96.3457
		490.331	96.6212		489.957	92.982		489.811	96.3443
		491.328	96.6187		490.942	92.9792		490.805	96.3417
		492.311	96.6173		491.937	92.9767		491.798	96.3402
		493.31	96.6156		492.933	92.9716		492.79	96.3385
		494.3	96.6132		493.924	92.9686		493.779	96.336
		495.294	96.6109		494.915	92.9634		494.775	96.3336
		496.296	96.6084		495.914	92.9599		495.77	96.331
		497.29	96.6073		496.907	92.9587		496.768	96.3298
		498.274	96.605		497.905	92.955		497.769	96.3274
		499.255	96.6033		498.902	92.9503		498.756	96.3256
		500.234	96.6011		499.896	92.948		499.751	96.3228
		501.213	96.5992		500.892	92.9456		500.745	96.3174
		502.191	96.5975		501.879	92.9409		501.745	96.3149
		503.166	96.5952		502.887	92.9356		502.746	96.3124
		504.141	96.5941		503.874	92.9321		503.731	96.3113
		505.137	96.5921		504.872	92.9299		504.742	96.3093
		506.114	96.5902		505.868	92.9264		505.731	96.3042
		507.108	96.5884		506.866	92.922		506.725	96.3005
		508.093	96.5838		507.864	92.9192		507.726	96.2978
		509.083	96.5807		508.855	92.9158		508.719	96.2966
		510.074	96.5783		509.857	92.9117		509.712	96.2944
		511.058	96.5755		510.85	92.9093		510.713	96.2925
		512.052	96.5706		511.848	92.9044		511.711	96.2887
		513.036	96.5679		512.845	92.8989		512.707	96.2842
		514.037	96.5665		513.841	92.8952		513.694	96.2826
		515.031	96.5641		514.839	92.8926		514.69	96.2799
		516.019	96.5625		515.83	92.8895		515.688	96.2753
		517.014	96.5603		516.831	92.8829		516.687	96.2716
		518.004	96.5584		517.831	92.8781		517.674	96.2694
		518.999	96.5571		518.827	92.8766		518.678	96.2681
		519.995	96.5546		519.815	92.8723		519.668	96.2637
		520.989	96.5501		520.816	92.8683		520.667	96.2592
		521.986	96.5461		521.809	92.8655		521.662	96.2544
		522.975	96.5439		522.807	92.8614		522.661	96.2507
		523.968	96.5392		523.802	92.8565		523.655	96.2489
		524.967	96.5363		524.796	92.8515		524.653	96.2453
		525.957	96.5351		525.794	92.8493		525.645	96.2409
		526.953	96.5328		526.796	92.8438		526.638	96.2381
		527.939	96.5297		527.789	92.8394		527.636	96.2335
		528.936	96.5251		528.788	92.8353		528.634	96.23
		529.929	96.5218		529.773	92.8302		529.627	96.2275
		530.925	96.5175		530.782	92.8267		530.629	96.2248
		531.919	96.5133		531.777	92.821		531.621	96.2194
		532.919	96.5087		532.768	92.818		532.617	96.2144
		533.916	96.5064		533.762	92.8116		533.614	96.21
		534.906	96.5044		534.753	92.8062		534.61	96.2047
		535.909	96.5008		535.753	92.8032		535.602	96.2022
		536.901	96.4956		536.747	92.7972		536.602	96.1963
		537.902	96.4909		537.748	92.7917		537.597	96.1937
		538.895	96.4859		538.747	92.7857		538.599	96.1881
		539.891	96.4819		539.742	92.7818		539.593	96.1843
		540.893	96.4805		540.738	92.777		540.588	96.1799
		541.887	96.4748		541.736	92.7709		541.588	96.175
		542.883	96.4711		542.737	92.7668		542.584	96.1703
		543.877	96.4667		543.737	92.7625		543.578	96.1649
		544.869	96.4627		544.733	92.7563		544.573	96.1616
		545.875	96.4564		545.732	92.7506		545.567	96.1569
		546.864	96.4513		546.726	92.7441		546.567	96.151
		547.865	96.4465		547.724	92.7379		547.567	96.1464
		548.86	96.4438		548.725	92.7323		548.557	96.1416
		549.852	96.4368		549.72	92.7287		549.557	96.1354
		550.857	96.4317		550.714	92.7236		550.552	96.1323
		551.85	96.4288		551.712	92.7149		551.552	96.1266
		552.842	96.4227		552.71	92.7081		552.553	96.1214
		553.849	96.4182		553.705	92.7029		553.544	96.1159
		554.838	96.4126		554.705	92.6968		554.536	96.1095
		555.845	96.4079		555.702	92.6907		555.534	96.1045
		556.834	96.4027		556.7	92.684		556.533	96.099
		557.828	96.3968		557.698	92.6763		557.527	96.0926
		558.831	96.3909		558.695	92.6697		558.528	96.0867
		559.833	96.3853		559.688	92.6626		559.525	96.0801
		560.832	96.38		560.688	92.6561		560.521	96.0753
		561.827	96.3748		561.692	92.6492		561.521	96.0691
		562.83	96.3691		562.679	92.6408		562.518	96.0608
		563.828	96.3644		563.679	92.6349		563.508	96.0557
		564.824	96.3584		564.676	92.6285		564.504	96.0505
		565.824	96.3519		565.672	92.6211		565.509	96.0424
		566.819	96.3468		566.669	92.6137		566.502	96.0359
		567.818	96.3396		567.666	92.6056		567.494	96.0302
		568.819	96.3338		568.66	92.5973		568.481	96.0225
		569.817	96.3282		569.666	92.5903		569.491	96.0169
		570.82	96.3217		570.661	92.5827		570.486	96.009
		571.819	96.3142		571.66	92.5755		571.48	96.0021
		572.823	96.3081		572.657	92.5679		572.484	95.9959
		573.824	96.301		573.651	92.5582		573.473	95.9871
		574.822	96.2944		574.651	92.5502		574.481	95.9797
		575.826	96.2889		575.651	92.5413		575.481	95.9733
		576.826	96.2826		576.647	92.533		576.471	95.9644
		577.823	96.2768		577.637	92.5245		577.47	95.957
		578.825	96.2707		578.638	92.5165		578.471	95.9512
		579.833	96.2629		579.632	92.5062		579.466	95.9421
		580.831	96.2554		580.637	92.4972		580.462	95.934
		581.825	96.2476		581.627	92.4878		581.452	95.9262
		582.833	96.2397		582.619	92.4788		582.45	95.9163
		583.833	96.233		583.622	92.4698		583.441	95.9072
		584.829	96.2257		584.623	92.4593		584.445	95.8971
		585.835	96.2184		585.62	92.4506		585.44	95.8884
		586.843	96.2102		586.627	92.441		586.443	95.8802
		587.838	96.2025		587.633	92.4299		587.444	95.8702
		588.842	96.1958		588.632	92.4198		588.447	95.8613
		589.849	96.1879		589.642	92.4094		589.452	95.8527
		590.839	96.1787		590.641	92.3986		590.451	95.8417
		591.848	96.1706		591.643	92.3885		591.448	95.8308
		592.852	96.1619		592.651	92.3784		592.456	95.8216
		593.856	96.1528		593.649	92.3662		593.457	95.8097
		594.859	96.1445		594.665	92.3555		594.459	95.7997
		595.865	96.1358		595.67	92.3445		595.47	95.7889
		596.868	96.1266		596.672	92.3318		596.468	95.7778
		597.876	96.1183		597.674	92.3213		597.47	95.7666
		598.876	96.1105		598.676	92.3095		598.477	95.7558
		599.885	96.1003		599.68	92.2962		599.478	95.7433
		600.881	96.0889		600.684	92.2839		600.484	95.7314
		601.888	96.0797		601.692	92.273		601.496	95.7204
		602.893	96.0685		602.704	92.2586		602.496	95.7079
		603.901	96.0588		603.704	92.2473		603.501	95.6956
		604.905	96.0496		604.703	92.2344		604.507	95.6843
		605.903	96.0389		605.71	92.2213		605.509	95.6705
		606.91	96.0276		606.711	92.2089		606.517	95.6567
		607.907	96.0163		607.709	92.1937		607.524	95.6445
		608.914	96.004		608.715	92.1794		608.522	95.6315
		609.922	95.9931		609.721	92.1645		609.52	95.6191
		610.917	95.9826		610.725	92.1512		610.53	95.6072
		611.926	95.9699		611.727	92.1367		611.532	95.5908
		612.925	95.9576		612.726	92.1215		612.544	95.5786
		613.932	95.9455		613.731	92.1087		613.547	95.5662
		614.942	95.9316		614.77	92.093		614.545	95.5521
		615.943	95.9175		615.793	92.0764		615.552	95.5397
		616.946	95.9051		616.814	92.0618		616.556	95.5276
		617.945	95.8907		617.836	92.0457		617.562	95.5142
		618.951	95.8766		618.856	92.0295		618.565	95.5003
		619.957	95.8647		619.865	92.0146		619.562	95.4876
		620.962	95.8511		620.885	91.9987		620.563	95.4751
		621.968	95.835		621.901	91.982		621.572	95.4625
		622.968	95.8221		622.917	91.9667		622.568	95.4514
		623.965	95.8085		623.929	91.95		623.572	95.4392
		624.969	95.7929		624.937	91.9326		624.573	95.4278
		625.969	95.7759		625.919	91.9166		625.576	95.4175
		626.976	95.7623		626.905	91.8994		626.574	95.4058
		627.98	95.7459		627.889	91.8835		627.578	95.3931
		628.98	95.7327		628.875	91.8672		628.584	95.3823
		629.986	95.717		629.863	91.8499		629.586	95.3729
		630.979	95.7006		630.854	91.832		630.583	95.3595
		631.986	95.6842		631.841	91.8141		631.586	95.3477
		632.992	95.6703		632.833	91.7974		632.59	95.3377
		633.988	95.6543		633.832	91.7794		633.589	95.3259
		634.988	95.6389		634.818	91.7628		634.59	95.3132
		635.989	95.6228		635.813	91.7477		635.593	95.3023
		636.994	95.6082		636.815	91.7303		636.597	95.2892
		637.995	95.5927		637.81	91.7136		637.599	95.2761
		639	95.5786		638.808	91.6985		638.601	95.264
		640.002	95.5647		639.803	91.6815		639.6	95.2505
		641.005	95.5502		640.8	91.6642		640.606	95.2361
		642.005	95.5383		641.802	91.6493		641.607	95.223
		643.014	95.5228		642.791	91.6337		642.606	95.2088
		644.013	95.5074		643.796	91.6173		643.605	95.1942
		645.007	95.4947		644.801	91.6022		644.614	95.1799
		646.008	95.4794		645.806	91.5884		645.607	95.1662
		647.008	95.4649		646.807	91.5726		646.606	95.1502
		648.014	95.4495		647.811	91.5574		647.607	95.1363
		649.013	95.4349		648.81	91.5425		648.611	95.12
		650.016	95.4182		649.819	91.5273		649.618	95.1022
		651.013	95.4021		650.818	91.511		650.619	95.0861
		652.015	95.3869		651.819	91.4978		651.618	95.07
		653.011	95.37		652.821	91.4815		652.613	95.0525
		654.015	95.3513		653.824	91.4637		653.62	95.0332
		655.023	95.3353		654.818	91.4474		654.619	95.0157
		656.021	95.319		655.825	91.4321		655.613	94.9962
		657.025	95.2997		656.834	91.4138		656.623	94.9746
		658.02	95.2817		657.832	91.3957		657.617	94.9541
		659.025	95.2636		658.839	91.3789		658.613	94.9346
		660.031	95.2447		659.835	91.3616		659.62	94.9142
		661.026	95.2248		660.845	91.3417		660.626	94.891
		662.02	95.2056		661.84	91.3219		661.627	94.8682
		663.023	95.1833		662.842	91.3016		662.621	94.8443
		664.024	95.1593		663.844	91.2805		663.63	94.8199
		665.025	95.1383		664.853	91.2591		664.625	94.7958
		666.023	95.1157		665.852	91.2382		665.63	94.7717
		667.027	95.0918		666.854	91.2161		666.628	94.7461
		668.026	95.0673		667.857	91.1934		667.629	94.7195
		669.022	95.0439		668.865	91.1722		668.623	94.6944
		670.026	95.0182		669.864	91.1479		669.618	94.6676
		671.024	94.99		670.863	91.1236		670.624	94.6391
		672.024	94.9627		671.874	91.0984		671.63	94.6118
		673.029	94.9339		672.867	91.0719		672.623	94.5836
		674.027	94.9055		673.876	91.0459		673.626	94.5556
		675.032	94.8776		674.873	91.0205		674.627	94.5284
		676.029	94.8479		675.88	90.9929		675.629	94.5007
		677.033	94.8169		676.873	90.966		676.632	94.4722
		678.033	94.7869		677.878	90.9393		677.643	94.4446
		679.027	94.7565		678.885	90.912		678.64	94.416
		680.035	94.7242		679.88	90.8826		679.64	94.3882
		681.029	94.6927		680.886	90.8534		680.643	94.3608
		682.032	94.6615		681.885	90.8245		681.647	94.3363
		683.035	94.6309		682.88	90.7956		682.651	94.3125
		684.033	94.5995		683.887	90.7668		683.648	94.2886
		685.034	94.5673		684.897	90.7392		684.664	94.267
		686.04	94.5368		685.891	90.7096		685.667	94.2462
		687.039	94.5052		686.889	90.6784		686.668	94.2281
		688.048	94.4756		687.895	90.6486		687.674	94.214
		689.048	94.4474		688.895	90.6208		688.68	94.2023
		690.053	94.419		689.9	90.5925		689.693	94.1903
		691.063	94.3922		690.905	90.5654		690.697	94.1819
		692.069	94.369		691.913	90.5402		691.702	94.1758
		693.067	94.3457		692.926	90.5146		692.709	94.1691
		694.075	94.3237		693.924	90.4873		693.715	94.1622
		695.084	94.3053		694.931	90.4636		694.715	94.1597
		696.091	94.2918		695.932	90.4425		695.72	94.1563
		697.095	94.28		696.945	90.4204		696.721	94.1522
		698.112	94.2708		697.947	90.3998		697.732	94.1469
		699.117	94.2638		698.956	90.3831		698.731	94.1452
		700.129	94.2565		699.969	90.3673		699.731	94.1403
		701.132	94.2508		700.974	90.3518		700.734	94.1369
		702.137	94.2469		701.979	90.3409		701.742	94.1352
		703.149	94.245		702.989	90.3293		702.747	94.1313
		704.15	94.2408		703.987	90.3176		703.746	94.1284
		705.155	94.2369		704.998	90.3089		704.755	94.1269
		706.163	94.2329		706.001	90.3027		705.747	94.1237
		707.164	94.2302		707.007	90.2943		706.752	94.1201
		708.165	94.2252		708.011	90.286		707.755	94.1143
		709.164	94.2232		709.019	90.2791		708.757	94.1126
		710.168	94.2212		710.023	90.2748		709.768	94.1113
		711.172	94.2165		711.022	90.2685		710.761	94.1059
		712.175	94.2143		712.031	90.263		711.771	94.1036
		713.183	94.2113		713.033	90.2586		712.773	94.1031
		714.182	94.2083		714.04	90.2536		713.776	94.0997
		715.19	94.2057		715.041	90.2459		714.782	94.0953
		716.182	94.2028		716.038	90.2408		715.782	94.0939
		717.198	94.2004		717.046	90.2365		716.789	94.0929
		718.194	94.1978		718.049	90.2306		717.79	94.0878
		719.205	94.1927		719.053	90.2249		718.798	94.0849
		720.202	94.1915		720.061	90.2193		719.795	94.0843
		721.206	94.1898		721.065	90.2156		720.798	94.0802
		722.206	94.1842		722.071	90.2097		721.805	94.0764
		723.215	94.1821		723.074	90.2036		722.811	94.0739
		724.217	94.1818		724.078	90.2012		723.824	94.0705
		725.219	94.1793		725.08	90.1974		724.823	94.0689
		726.222	94.1746		726.087	90.1929		725.83	94.0653
		727.224	94.1734		727.091	90.1868		726.834	94.0616
		728.227	94.1732		728.099	90.1842		727.843	94.0608
		729.236	94.1701		729.106	90.1791		728.848	94.0586
		730.24	94.1654		730.108	90.1726		729.848	94.0528
		731.246	94.1643		731.11	90.1702		730.854	94.0505
		732.247	94.164		732.116	90.1667		731.861	94.0471
		733.257	94.162		733.124	90.1625		732.868	94.0444
		734.268	94.1573		734.131	90.1577		733.868	94.0425
		735.263	94.1553		735.132	90.1539		734.871	94.0421
		736.268	94.1541		736.139	90.1497		735.877	94.039
		737.276	94.1484		737.139	90.1451		736.885	94.0341
		738.281	94.1465		738.147	90.1409		737.884	94.0295
		739.282	94.1462		739.155	90.1372		738.893	94.0267
		740.287	94.145		740.157	90.1334		739.897	94.0225
		741.294	94.1418		741.169	90.1277		740.898	94.0196
		742.294	94.138		742.168	90.1243		741.903	94.0186
		743.302	94.1371		743.179	90.1213		742.905	94.0156
		744.304	94.1357		744.182	90.1176		743.911	94.0115
		745.302	94.133		745.189	90.1126		744.921	94.0057
		746.314	94.1291		746.193	90.1084		745.926	94.0039
		747.312	94.1264		747.195	90.1056		746.924	93.999
		748.315	94.1243		748.202	90.1		747.927	93.9957
		749.318	94.1236		749.208	90.0984		748.926	93.9925
		750.327	94.1236		750.211	90.0951		749.93	93.9904
		751.326	94.1208		751.21	90.0906		750.93	93.9871
		752.331	94.1166		752.211	90.0861		751.934	93.9829
		753.333	94.1149		753.217	90.0813		752.927	93.9794
		754.332	94.1145		754.218	90.0774		753.937	93.9764
		755.33	94.113		755.224	90.0754		754.931	93.9735
		756.332	94.1081		756.221	90.0702		755.936	93.9694
		757.336	94.106		757.224	90.0649		756.936	93.9644
		758.346	94.1056		758.23	90.0615		757.939	93.9621
		759.346	94.105		759.23	90.0576		758.944	93.9581
		760.349	94.1027		760.239	90.053		759.952	93.952
		761.35	94.1002		761.244	90.048		760.953	93.9483
		762.357	94.0968		762.243	90.0446		761.95	93.9446
		763.36	94.0956		763.241	90.0405		762.949	93.941
		764.356	94.0932		764.245	90.0347		763.955	93.9355
		765.356	94.0921		765.246	90.0307		764.953	93.9333
		766.356	94.0919		766.244	90.0269		765.948	93.9288
		767.36	94.09		767.243	90.0202		766.949	93.9227
		768.358	94.088		768.247	90.015		767.947	93.9165
		769.363	94.0853		769.245	90.012		768.952	93.9135
		770.354	94.0832		770.244	90.0081		769.947	93.9107
		771.354	94.0827		771.244	90.0038		770.952	93.9078
		772.355	94.0806		772.245	89.998		771.956	93.9022
		773.349	94.0757		773.238	89.9916		772.957	93.8954
		774.349	94.074		774.239	89.9877		773.952	93.8915
		775.348	94.0734		775.239	89.9823		774.951	93.8875
		776.348	94.0711		776.237	89.9765		775.949	93.8818
		777.35	94.0696		777.236	89.9704		776.946	93.8764
		778.341	94.0694		778.237	89.9655		777.949	93.8723
		779.343	94.0688		779.239	89.9596		778.948	93.8682
		780.348	94.0662		780.234	89.9527		779.944	93.862
		781.34	94.062		781.233	89.9464		780.941	93.8557
		782.334	94.0605		782.23	89.9412		781.938	93.8524
		783.338	94.0601		783.228	89.9362		782.933	93.8468
		784.328	94.0581		784.22	89.9292		783.929	93.8405
		785.317	94.0563		785.211	89.9229		784.931	93.8341
		786.317	94.0559		786.203	89.9164		785.923	93.83
		787.308	94.0555		787.197	89.9109		786.919	93.824
		788.304	94.0532		788.193	89.9034		787.914	93.8172
		789.288	94.0516		789.185	89.8954		788.908	93.8108
		790.291	94.0491		790.179	89.8895		789.898	93.8046
		791.284	94.0465		791.173	89.8831		790.901	93.7989
		792.282	94.0441		792.168	89.8753		791.898	93.7914
		793.283	94.0425		793.162	89.868		792.9	93.7859
		794.268	94.0423		794.16	89.8603		793.898	93.7793
		795.262	94.0416		795.149	89.853		794.894	93.7733
		796.254	94.0393		796.138	89.8445		795.888	93.7656
		797.259	94.038		797.136	89.8365		796.888	93.7585
		798.252	94.035		798.129	89.8297		797.887	93.7526
		799.244	94.0333		799.131	89.8225		798.881	93.7478
		800.244	94.0315		800.122	89.8132		799.878	93.7395
		801.234	94.0294		801.121	89.8033		800.869	93.7316
		802.228	94.0288		802.117	89.7969		801.874	93.7243
		803.225	94.0282		803.109	89.7875		802.861	93.7181
		804.219	94.026		804.105	89.7768		803.865	93.7102
		805.214	94.0245		805.108	89.768		804.865	93.7023
		806.211	94.0241		806.101	89.7597		805.865	93.6945
		807.209	94.0209		807.099	89.7506		806.863	93.6875
		808.213	94.0185		808.099	89.7408		807.866	93.6792
		809.206	94.0162		809.094	89.7297		808.861	93.6693
		810.2	94.0153		810.09	89.7202		809.865	93.6611
		811.193	94.0152		811.091	89.7099		810.867	93.6534
		812.192	94.0149		812.089	89.7015		811.867	93.6467
		813.19	94.0126		813.09	89.6907		812.864	93.6365
		814.19	94.0102		814.09	89.6797		813.865	93.6277
		815.193	94.0069		815.086	89.6701		814.858	93.6201
		816.189	94.0061		816.084	89.6597		815.86	93.6116
		817.189	94.0045		817.085	89.6479		816.87	93.6017
		818.188	94.0023		818.089	89.6348		817.86	93.5903
		819.191	94.0017		819.085	89.6245		818.86	93.5817
		820.187	94.0016		820.085	89.6146		819.861	93.5729
		821.184	94.0009		821.082	89.6031		820.864	93.5643
		822.188	93.9986		822.082	89.589		821.862	93.5536
		823.183	93.9974		823.089	89.5755		822.869	93.5428
		824.191	93.9971		824.085	89.5637		823.862	93.5333
		825.194	93.9954		825.092	89.5521		824.859	93.524
		826.199	93.991		826.09	89.5376		825.857	93.5119
		827.199	93.9887		827.092	89.5241		826.857	93.5003
		828.198	93.9882		828.088	89.5111		827.86	93.4911
		829.2	93.9881		829.093	89.4981		828.853	93.4813
		830.202	93.988		830.087	89.4862		829.857	93.4711
		831.203	93.9866		831.087	89.4711		830.853	93.4596
		832.201	93.9844		832.092	89.4553		831.86	93.4474
		833.203	93.9835		833.096	89.4433		832.847	93.4356
		834.207	93.9801		834.094	89.4313		833.851	93.4253
		835.207	93.9771		835.092	89.4157		834.856	93.4107
		836.211	93.9751		836.099	89.401		835.858	93.3988
		837.211	93.9746		837.103	89.3872		836.856	93.3885
		838.211	93.9745		838.105	89.3731		837.851	93.3763
		839.213	93.974		839.101	89.3599		838.846	93.3634
		840.215	93.9711		840.103	89.3444		839.848	93.3496
		841.217	93.9666		841.11	89.3313		840.848	93.3362
		842.218	93.9656		842.109	89.3173		841.853	93.3247
		843.217	93.9655		843.106	89.3025		842.857	93.3137
		844.215	93.9643		844.101	89.2882		843.855	93.2983
		845.215	93.9619		845.103	89.2729		844.855	93.2831
		846.212	93.9611		846.101	89.2599		845.86	93.2682
		847.217	93.961		847.1	89.246		846.856	93.2546
		848.212	93.9602		848.105	89.2325		847.862	93.2424
		849.218	93.9564		849.104	89.2159		848.859	93.2265
		850.216	93.9526		850.107	89.2014		849.851	93.2112
		851.212	93.952		851.101	89.1877		850.857	93.198
		852.216	93.9519		852.109	89.1737		851.855	93.1828
		853.209	93.9507		853.104	89.1588		852.849	93.1696
		854.21	93.9484		854.107	89.1442		853.848	93.1523
		855.201	93.9476		855.096	89.1299		854.847	93.137
		856.204	93.9464		856.097	89.1151		855.849	93.1227
		857.207	93.9421		857.098	89.0997		856.841	93.1077
		858.198	93.9392		858.098	89.0853		857.842	93.0917
		859.201	93.9385		859.096	89.0693		858.835	93.0751
		860.195	93.9384		860.09	89.0544		859.84	93.0587
		861.193	93.9381		861.093	89.0399		860.834	93.0442
		862.195	93.9361		862.086	89.0244		861.83	93.027
		863.188	93.9343		863.085	89.0089		862.829	93.0106
		864.193	93.9339		864.084	88.9936		863.829	92.9953
		865.185	93.9339		865.087	88.9787		864.826	92.981
		866.189	93.9315		866.09	88.9635		865.824	92.9658
		867.184	93.9273		867.083	88.9463		866.832	92.9479
		868.18	93.9252		868.076	88.9289		867.824	92.9303
		869.18	93.9249		869.079	88.916		868.819	92.914
		870.181	93.9249		870.077	88.9021		869.816	92.8987
		871.183	93.9242		871.078	88.8848		870.816	92.8835
		872.184	93.9219		872.078	88.8682		871.814	92.8669
		873.175	93.9206		873.079	88.8511		872.823	92.8492
		874.18	93.9204		874.076	88.8361		873.821	92.8328
		875.181	93.9203		875.075	88.8215		874.816	92.8168
		876.18	93.9171		876.074	88.8072		875.82	92.8003
		877.178	93.9128		877.073	88.7901		876.824	92.7819
		878.178	93.9115		878.076	88.7744		877.825	92.7638
		879.18	93.9113		879.077	88.7603		878.837	92.7476
		880.177	93.9113		880.08	88.7456		879.825	92.7314
		881.179	93.91		881.076	88.7299		880.828	92.7138
		882.193	93.9076		882.079	88.7136		881.823	92.6951
		883.194	93.9069		883.078	88.6987		882.826	92.6779
		884.201	93.9068		884.076	88.686		883.824	92.662
		885.21	93.9068		885.081	88.6719		884.83	92.6457
		886.221	93.9045		886.084	88.6599		885.833	92.6286
		887.226	93.9009		887.091	88.644		886.837	92.6107
		888.223	93.8985		888.09	88.6297		887.84	92.5922
		889.223	93.8978		889.09	88.6177		888.844	92.576
		890.228	93.8978		890.097	88.6057		889.846	92.5594
		891.232	93.8976		891.095	88.5938		890.849	92.5443
		892.24	93.8955		892.102	88.5784		891.853	92.5266
		893.24	93.8936		893.092	88.5659		892.85	92.5081
		894.241	93.8933		894.098	88.553		893.858	92.4934
		895.237	93.8932		895.107	88.5418		894.863	92.479
		896.235	93.8919		896.107	88.5301		895.861	92.4621
		897.227	93.8879		897.116	88.5174		896.86	92.4445
		898.223	93.8844		898.113	88.5062		897.869	92.429
		899.224	93.8842		899.119	88.4981		898.876	92.4175
						93.8844
						93.8842
